# Supplementary material for: Effects of Essential Oils-Based Supplement and Salmonella Infection on Gene Expression, Blood Parameters, Cecal Microbiome, and Egg Production in Laying Hens
Source: Animals (Basel). 2021 Feb 1;11(2):360. doi: 10.3390/ani11020360 (PMC7912222; doi:10.3390/ani11020360)
Supplement: Supplementary file 1 [file animals-11-00360-s001.zip]

Archive with 22 entries (22 files):
- SuppInfo Figure S1.docx
- __MACOSX/._SuppInfo Figure S1.docx
- SuppInfo Figure S2 3.docx
- __MACOSX/._SuppInfo Figure S2 3.docx
- SuppInfo Figure S3.docx
- __MACOSX/._SuppInfo Figure S3.docx
- SuppInfo Figure S4 4.docx
- __MACOSX/._SuppInfo Figure S4 4.docx
- SuppInfo Figure S5.docx
- __MACOSX/._SuppInfo Figure S5.docx
- SuppInfo Figure S6 2.docx
- __MACOSX/._SuppInfo Figure S6 2.docx
- SuppInfo File S1.docx
- __MACOSX/._SuppInfo File S1.docx
- SuppInfo File S2.docx
- __MACOSX/._SuppInfo File S2.docx
- SuppInfo Table S1.docx
- __MACOSX/._SuppInfo Table S1.docx
- SuppInfo Table S2.docx
- __MACOSX/._SuppInfo Table S2.docx
- SuppInfo Table S3.docx
- __MACOSX/._SuppInfo Table S3.docx
